# Supplementary material for: The Drosophila proventriculus lacks stem cells but compensates for age-related cell loss via endoreplication-mediated cell growth
Source: Nat Commun. 2026 Jan 27;17:2086. doi: 10.1038/s41467-026-68876-5 (PMC12954101; doi:10.1038/s41467-026-68876-5)
Supplement: Supplementary file 4 — Source Data [file 41467_2026_68876_MOESM4_ESM.xlsx]

## Sheet: Figure 1
Figure 1E:
Days of EdU feeding	OreR																w1118
1 day	2	3	1	2	2	4	3	3	2	8	1						2	2	3	11	6	7	4	2	7
3 days	8	14	11	10	11	8	15	8	2								11	8	6	13	13	4	15	7	13	8	13
5 days	12	23	18	12	12	26	21	17	12	8							23	24	13	21	25	22	21	21
Figure 1G:
Yeast %
0	4	15	3	5	5	7	12	5	7	11	3	3	2	2
1	9	14	7	4	28	18	9	6	24	7	16	14	3	10	2
2	21	26	31	14	17	14	11	3	11	15	3	24	18	8	13
10	9	21	26	14	18	5	19	10	10	31	16	23	23	21	41	20

## Sheet: Figure 3B
Genotype: 71F06-Gal4, tubGal80[ts], UAS:2xEGFP > w
midgut sample	# PH3 cells
1	607
2	678
3	614

## Sheet: Figure 4D
	0 clones	1-5 small clones	large, multicellular clones
heat shock at L3	0	0	19
no heat-shock	10	21	0
heat shock + 14d	3	19	1
heat shock + 14d, starve	10	31	0
no heat-shock + 19d	2	8	0
heat shock + 19d	8	20	0
no heat-shock + 30d 18C	8	4	0
heat shock + 30d 18C	9	17	0

## Sheet: Figure 5
Figure 5B:
CaMa2d > w - 2 days	CaMa2d > RPR - 2 days	CaMa2d > w - 5 days	CaMa2d > RPR - 5 days
30	7	46	23
14	10	36	27
22	9	29	31
6	5	27	35
23	4	32	33
32	8	27	35
18	7	24	24
12	11	32	34
14	6	30	18
21	8	29	21
20	13	30	24
	10	45	21
	7	20	25
	4	22	18
	10		17
	4		26
	6		27
			26
Figure 5D:
CG11550 > w - 2 days	CG11550 > RPR - 2 days	CG11550 > w - 5 days	CG11550 > RPR - 5 days
7	3	20	2
7	2	11	6
5	1	15	0
2	0	17	0
10	2	8	1
3	0	20	4
5	0	16	5
0	2	22	10
8		23	4
4		13	3
6		14	6
10		12	9
15			10
8			3
			1
			0
Figure 5F:
Elovl7 > w - 2 days	Elovl7> RPR - 2 days	Elovl7 > w - 5 days	Elovl7 > RPR - 5 days
18	4	18	4
17	6	17	11
2	12	14	6
2	9	13	10
8	6	12
13	4	19
15	1	15
15	0	21
14	5	15
13		10
13		24
15		15
		28
		18
		13

## Sheet: Figure 6C
Diploid cells (Z3)	3d no yeast	3d yeast	7d no yeast	7d yeast	14d no yeast	14d yeast	21d no yeast	21d yeast	28d no yeast	28d yeast	35d no yeast	35d yeast
0.666395	2.61859	2.09446	2.81231	2.30924	2.73886	2.39473	4.18623	3.49626	4.21624	3.82666	7.91906	4.0846
0.740292	2.38946	1.51541	2.39061	2.57342	2.70366	2.1363	3.70695	3.56868	4.37545	0.729869	8.12808	4.36798
0.763231	2.52078	2.56618	2.56449	3.21461	2.94	3.67952	4.02982	2.79158	4.14066	2.56927	4.79824	3.53373
0.70432	2.65169	2.10997	1.50077	3.19914	2.20166	2.33781	2.66548	2.86909	4.34212	2.97215	4.561	4.58169
0.817024	2.44198	2.40531	1.49787	3.55634	2.56369	2.47453	4.07057	3.55141	4.49263	3.87032	12.9477	4.25701
0.733929	2.59754	2.1908	2.07853	6.01413	3.43032	2.56194	3.41672	1.83402	3.69337	3.12004	11.8297	3.35489
0.896171	2.75105	2.27636	1.02072	5.25786	3.88523	1.47365	3.78138	1.72584	2.48944	2.97395	4.71744	4.27753
1.43168	1.78934	2.19153	1.33118	2.84339	2.15423	1.47016	3.7104	3.01267	2.94577	2.85882	3.08114	3.2722
0.823397	2.5075	1.22385	2.31101	2.95842	2.06989	2.42584	4.42746	1.99372	2.49039	3.24411	5.20622	3.92838
0.910944	1.39657	1.13321	1.82956	2.39707	3.56666	1.56196	3.87796	3.26803	3.29401	3.39029	4.7233	0.935322
0.781898	1.97533	0.979098	1.30174	2.41774	3.8587	2.3384	3.94617	1.78526	2.99315	3.10786	5.00521	1.88606
0.890024	1.76162	1.67303	1.23305	1.85241	3.94413	2.58128	4.20075	2.90607	2.32919	3.23621	1.92228	3.71207
1.37414	1.57563	1.20646	1.5631	1.94473	2.36929	2.35532	2.49645	3.68788	4.57571	3.70708		4.26549
0.857879	1.77279	1.29824	2.51832	1.92283	2.37473	1.48693	3.92983	1.99142	3.66365	2.22884		2.57803
0.853634	2.71805	2.10512	2.37756	3.08447	2.36283	1.45311	2.128	3.45409	3.63847	2.17515	5.73354	2.62508
0.876509	1.72895	2.33369	2.32506	3.2156	2.26415	1.77881	2.29361	2.82473	2.59221	1.47131	7.31618	5.32421
0.86259	2.55757	2.27068	0.700458	1.81877	2.4887	2.41971	2.32214	2.40274	2.16672	2.2645	8.22611	1.91446
0.974003	2.89397	2.37125	1.46941	1.71239	2.32884	2.34588	2.28553	1.99599	2.18534	2.18363	7.41315	3.55086
1.56618	1.39843	2.33949	1.31244	1.9761	3.45824	2.40204	2.454	3.47729	2.73613	1.84197	6.02832	1.60077
1.50229	2.09508	2.37635	1.15032	1.69695	3.65227	2.34768	2.08283	3.50722	2.47991	1.8276	5.24345	3.42969
1.48661	1.75945	2.41787	2.20888	2.17409	3.42404	2.65259	2.091	3.20645	5.40984	2.74076	1.88906	3.51433
1.03313	2.59774	1.33739	1.33337	1.75333	3.34697	2.26148	2.17545	3.56422	3.3807	3.00776	4.95054
1.36992	1.60295	1.31405	1.36553	3.17933	3.71506	1.60275	3.08745	4.14043	2.51755	5.4827	3.81213	6.53149
1.3184	2.14259	1.23033	2.38849	3.28536	3.05311	1.95397	3.2817	4.12844	2.43371	1.96858	4.76521	3.91206
0.966901	3.12848	2.31899	2.43741	3.47828	3.34585	1.62521	1.71915	2.56356	3.55094	2.87712	4.48917	3.06104
0.828937	2.80527	2.22591	2.20662	3.33248	4.01895	1.61022	3.13497	2.25443	4.2473	3.05934	3.76413	8.89916
0.801274	3.27826	2.36879	2.29168	3.18617	4.45227	2.6005	2.84699	2.99183	2.33534	3.85687	3.63984	6.70234
0.844722	3.25971	2.58992	1.57506	1.93321	3.2818	2.40233	2.20801	3.68241	5.96963	3.44625	2.37348	6.72882
0.959078	2.31723	2.08505	1.58131	1.97277	4.01446	2.33631	3.83874	3.71051	4.90475	3.37432	4.08841	5.19616
1.36448	2.60173	2.07209	1.81518	2.90346	4.15484	2.28551	3.73994	3.88647		3.29763	4.02087	8.27108
	1.39934	2.07234	1.44207	3.23864	3.69807	2.4423	1.57354	3.5931	3.56633	2.38695	2.29878	7.27563
0.95096	1.76499	1.25713	2.36012	3.60264	3.81839	1.73862		3.83036	3.26081	2.28593	4.80346	2.47384
0.956492	2.94614	1.21686	2.23895	2.01877	2.27557	1.5739	5.25644	3.47514	2.40396	3.65046	1.51178	3.01526
0.94899	2.80299	1.18437	2.8151	1.7503	3.84131	2.59919	4.71381	2.05828	4.9718	2.839	6.7484	2.27579
0.924024	2.94609	0.73894	2.65641	1.84147	3.98164	2.86863	5.00113	1.98843	3.09544	3.46223	2.48232	2.58298
0.972938	1.41238	2.09769	2.50114		3.51459	2.35606	5.6416	2.25527	3.20935	2.73881	2.78317	2.64079
0.968029	1.57153	1.9083	2.21971		2.81557	2.42051	5.17734	1.91076	3.14441	4.12404	2.51033	7.19217
1.77651	2.81134	2.01031	1.92847	3.38328	3.03477	1.98266	5.18945	3.44833	3.68742	3.00275	4.71321	4.30537
1.22688	2.66237		2.27314	3.55265	2.75987	2.76445	6.19338	3.72341	4.46217		4.10236	3.3539
0.92834	3.17938		2.2705	3.12939	2.29702	2.3194	5.51794	3.82752	2.98705		1.69955	5.39816
0.820405	2.59808	2.6127	2.55086	3.47835	4.75706	3.03802	4.42854	3.14118	3.99809	3.06975	3.86914	2.72582
0.823725	2.80322	2.83932	0.577465	3.28252	2.93004	3.1173	2.98428		2.62248	3.07683	2.51191	4.62691
0.932018	2.5042	2.82903	0.806738	3.43091		1.98791	2.81538		1.93741	3.03767		8.83895
0.915291	2.39632	2.73268		3.27687	2.08445	2.23706	2.50073	3.11235	1.89426	3.20799		5.57391
0.869372	1.81477	2.91738	1.84748	3.38242	1.45313	1.79183	2.95318	3.66602	2.71221	3.27178	4.58993	3.99698
0.932133	1.38145	3.12235	1.09344	3.2361	2.43417	3.72395	3.11922	4.00442	2.54379	3.28383	5.57656	3.7529
1.09755	3.1882	2.99635	1.19025	3.34153	1.952		4.95297	3.36786	2.8931	3.41272	6.68845	4.57432
0.908096	2.69398	2.84993	1.17362	3.39387	3.92007	3.22156	2.8161	3.13206	2.42979	3.22014	4.89058	3.31498
1.04824	2.87976	2.70845	1.8621	3.09572	1.92441	3.13523	3.05435	3.27986	3.98221	2.58676	4.58146	5.54479
	2.72984	3.18111	0.707119	3.35479	3.13147	3.52566	2.66037	2.95634	3.09741	2.00757	6.40263	3.50848
1.10957	1.91068	2.86435	1.19371	3.05725	2.19911	3.16233	2.51252	3.34019	3.27311	1.98554	2.02568
1.0913	1.64663	1.81782	1.15744	3.53992	1.97853	3.74802	4.96265	3.94519	2.27449	3.1592	4.1684	6.5193
1.15227		0.983547	1.23404	3.51655	2.19935	1.93873	5.28921	4.42001	3.2229	3.25089	4.28426	8.44088
0.967024		1.68951	1.51758	3.042	3.70264	3.07597	4.60882	3.75506		1.49731	3.37015	4.29839
0.993066		1.33534	1.75775	3.74977	2.86648	3.41141	4.3253	4.06516		3.72917	4.93044	4.16175
0.918403	3.09805	1.58724	0.907835	3.40706	3.65291	2.36951	2.56731	4.92277		3.29064	4.05732	4.43011
0.984772	2.86538	1.58317	0.998344	1.75742	3.11949	3.39523	2.62125	4.00826		3.85322	4.25274	5.00997
1.07241	2.50645	1.47551	1.17665	1.7987	2.79666	3.05702	2.47962	3.31705		3.29159	4.42889	4.4461
0.963593	3.9208	0.798008	1.095	2.01462	3.81755	3.31953	2.57135	5.00323		3.71664	4.92592	6.60417
0.906201	3.0122	1.54637	0.958571	2.08745	4.07424	3.87301	2.63485	1.83504		3.44383	4.03639	4.12009
0.820107	2.81154	1.59199	1.03209	1.99195	3.17739	3.25644	2.64432	1.99281		2.10084	5.04683	5.05526
1.11281	2.66304	2.97098	0.877319	1.8889	1.96958	3.19585	2.44813	3.32508		2.07487	5.55897	3.76013
0.923699	2.96107	2.73527	1.06487	1.9976	1.5876	1.97344	2.249	1.91287		2.32755	5.38847	4.82618
0.92588	2.05313	2.85007	1.01597	1.93	1.89727	3.33496	5.44995	3.06411		3.52356	5.06098	8.81352
0.957058	2.11837	2.91652	1.72555	3.75507	2.79868	3.23828		2.82671		3.03504	3.78024	7.0946
0.979521	1.79143	2.60274	1.98947	3.10982	3.04345	3.31068	2.25067	2.20823		2.78725	4.6443	7.53638
1.08885	1.69628	2.25965	1.62092	3.62625	2.99118	2.99125	2.08343	2.19642		3.13181	7.01485	4.13474
0.854354	4.4644	1.51567	1.77249	3.83692	2.97593	3.22043	2.27166	3.44571			2.65075	7.57348
0.992678	3.18191	2.72737	1.67089	3.36818	2.7253	2.87017	2.09358	3.17134		5.18843	4.47818	4.07835
1.01799	3.56991	2.6274	1.828	3.50864	2.27691	1.89577	3.77046	3.36053		3.64623	3.07978	11.0611
0.926277	2.42187	2.72954	1.90119	1.80019	3.07126	3.33846	3.76672	3.51559		3.62585	2.61971	7.53567
0.937026	1.9104	2.77824	1.81311	2.1889	1.4321	2.93496	2.42832	3.4661		3.68963		4.01758
0.783682	1.90819	2.61718	1.86584	2.43805	1.95061	3.03431	2.14609	3.52217		3.73903		9.0051
1.62024	2.95583	2.60991	1.98052	2.68045	2.05291	4.8608	2.44362	1.98915		3.97842	6.78669	7.99184
0.913405	4.02189	1.24494	1.67639	3.66859	3.67646	3.08287	2.32942	2.14346		3.98941	8.84873	4.18702
0.979601	3.68508	1.05253	1.1452	3.12353	2.25115	1.66157	2.18544	2.2748		4.72838	4.14118	8.55755
1.00819	2.30463	1.39929	1.02644	3.73574	2.20907	2.72582	2.28125	2.78137		4.21159	7.03983	6.83288
	2.06528	1.30495	1.55545	1.98521	3.17916	5.71163	3.82133			4.09017	3.06646	3.98252
0.999083	2.65898	1.34165	1.14535		3.0164	3.04731	3.5911	4.24353		2.18467	1.07524	3.67258
0.931124	1.85236	1.42474	1.82352		1.74289		3.67237	3.77591		3.25519	2.35894	4.27874
0.872553	2.68708	1.52712	1.87931	3.05168		4.07699	3.20432	4.18685		4.99696	5.19274
0.911996	2.69438		1.78065	2.90357	3.53806	3.6822	2.31911	3.51252		3.40774	7.45919
1.49342	1.47557	2.20777	1.77774	3.00395	3.48032	3.60504	2.99942	2.79125		4.61559	2.06184
0.879397	2.40669	2.2204	1.68855	3.07104	3.50864	3.71858	3.63205	3.09225		3.74038	3.21994
0.933606	1.89773	1.90361	1.48747	2.76087	1.93988	2.62181	3.08139	3.89536		2.33665	3.80322
0.878919	1.69117	2.28053	1.48427	1.80454	1.98503	3.49111	3.29023	3.68206		3.54153	6.21258
0.804293	1.46916	2.1975	1.68421	1.94553	1.99538	3.30688	1.83838	1.69054		3.99504	3.84411
0.817014	0.797324	2.01895	1.87743	2.73958	2.23795	3.41087	3.95786	5.43757		2.24921	5.04416
0.763397	1.20645	2.31821	1.71638	2.83566	1.66201	3.6871	3.88231	4.45899		4.96981	5.51375
0.803736	1.52932	2.10996		2.9759	2.2853	3.477	3.92023	5.09943		4.4831	7.72596
1.1985	2.08323	1.27585	3.39535	2.80974	2.028	3.19921	2.51623	4.82127		3.36561	5.36908
1.28414	2.73927	1.74047	2.3149	2.86473	1.97565	3.4252	1.12637	3.15285		3.78211	4.85055
1.0632	1.76478	1.26164	2.32945	2.71917	2.16409	3.4353	3.31774	3.31898		2.74018	2.15452
1.37919	1.8606	1.67451	3.68453	2.7222	3.22172	3.48725	2.83161	3.152		4.49969	3.38597
0.932622	1.63481	1.14743	3.58372	3.14631	3.28274	3.13459	3.1852	1.858		4.52248
1.04052	1.8153	2.28536	3.57772	2.94901	3.44519	2.05889	4.05305	3.6382		4.58664
0.942444	2.62318	2.23603	3.81539	2.80019	3.55223	3.27871	3.35272	3.01191		4.06435	6.73608
0.972334		2.29263	2.36094	3.05303	3.4805	3.39876	3.0219	3.32837		3.88316	5.5224
0.925876	2.20592	2.87464	3.05731	2.80277	3.89502	3.79566	3.65525	3.21431		1.87322	8.05509
1.23484	1.96226	2.38387	2.55018	1.66244	3.4244	1.97493	3.0865	3.5571			5.46817
1.2096	2.34484	2.89206	3.87399	1.71484	3.51702	2.33443	2.31215	2.88722		3.31205	5.56619
0.91325	2.41856	2.26607	4.53112	2.41507	2.13056	2.08737	1.76005	1.67828		3.99969	4.27709
0.969531	2.16816	2.35459	4.14648	1.56713	2.09514	3.62148	1.88817	1.8197		2.45752	5.23376
0.901661	2.5789	2.42733	4.70401	1.61127	1.97959	2.21005	1.45067	1.79724		2.06412	2.24996
0.94375	1.18334	2.42368	3.80489	1.55194	1.97528	2.18689	2.06127	1.97885		2.36878	8.35819
	1.03634	2.38009	3.73256	1.53243	2.11348	3.67295	2.42717	5.85826		1.58061	8.2154
	1.30839	1.39264	4.45236	1.73307	3.15779	2.51676		3.15228		2.6622	3.64632
	1.79678	1.3828	3.43942	2.71151	3.22795	3.57973	4.23513	3.19652		2.65835	6.59087
	1.30065	1.42178	3.76333	2.65797	3.07271	3.27524	4.3106	3.52711		3.33038	5.54695
	1.30145	1.29298	3.61442	2.84508	3.4054	3.1401	3.95736	2.45643		1.89048	1.15003
	1.49809	1.34886	3.2994	1.70967	3.02677	3.27123	4.244	1.83541		2.23767	4.90348
	1.24848	1.35323	4.00665	2.8171	3.69345	1.91108	4.0478	2.9012		1.67574	5.77666
	2.20306	1.32232	2.48427	2.50597	4.05188	2.17527	4.16703	1.73392		2.04171	2.48007
	1.23322	1.37331	2.3784	2.75348	2.1133	3.69105	4.05334	1.79593		2.80554	3.85238
	1.18773	1.65393	3.83327	2.51125	1.88159	3.64242	2.39097			3.2264	5.07006
	1.24695	2.2357	3.41584	2.6774	1.99103	3.28964	2.4066	3.30856		3.72633	4.81545
	1.40989	2.22496	4.02047	2.59688		3.36194	2.52994	3.23322		2.05062
	1.68651	2.28546	2.21297	2.80826	2.66003	2.53194	2.5247	3.56432		2.02998
	1.89634	2.19314	2.23429		3.26496	3.37101	4.18514	3.80617		3.73742
	2.06903	2.22125	2.48298	3.47057	3.11216		2.27073	3.16818		1.68389
	2.01544	2.28454	2.34567	3.6982	2.89625	5.12482	4.39952	2.64751		3.27853
	2.27202	2.41948	3.86036	3.0858	2.85137	2.88756	2.24253	3.6179		3.04713
	2.19138	2.38967	3.28833	3.18866	2.95782	2.93847	2.1984	3.32054		3.39388
	1.93471	2.18021	4.03044	3.38893	2.02988	3.19169	2.99752	6.61782		2.60752
	1.07422	2.33101	3.49573	3.50206	2.9642	3.573	3.66708	3.44543		2.31135
	1.79627	2.07092	4.06263	3.3745	2.17647	3.39109	3.01175	3.36151		2.04342
	3.24251	2.17102	3.92429	3.39571	3.58826	1.65204	2.16709	4.067		3.54791
	2.11819	2.11965	3.24277	3.66091	3.15543	3.18856	2.30567	3.63898		3.66431
	2.30306	2.44534	3.64403	2.51765	1.74268	2.78305	3.31779	3.92191		3.79062
	1.63762		2.86686	2.94327	2.09122	3.6197	4.39918	3.76851		6.93357
	2.1759	2.43086	3.19679	3.27787	3.14483	1.99789	3.99852	3.68324		3.60792
	1.68426	2.51041		3.40698	3.75178	1.98406	4.44597	3.71822		3.08186
	1.20587	2.70638	3.18751	2.1091	3.23831	3.07486	3.22188	2.14626		2.49929
	1.60806	2.42812	3.09659	2.97588	2.80981	3.16843	3.29787	3.74179		3.84831
	1.29367	2.59134	3.26574	3.19491	3.31327	3.07232	4.10493	3.71732		3.23919
	1.42572	1.38738	3.26103	2.02886	3.23163	3.29484	4.55495	3.65695		2.94427
	1.00128	2.58792	3.39108	1.97559	2.00246	1.92062	2.18925	3.36774
	1.54548	1.31761	3.16425	1.90503	2.04233	2.02138	3.36008	3.28743		4.66213
	0.992543	1.10118	2.77716	1.99114	1.83733	2.95367	3.65603	3.6089		7.40127
	1.75488	1.52919	1.99067	1.89815	1.81822	3.24889	3.2947	2.08893		4.91482
	2.09337	2.827	2.04415	3.34587	1.94997	3.06684	3.93449	2.14628		4.04514
	2.20828	1.80396	2.04616	3.40806	3.7075	2.86386	2.541	3.33143		5.44472
	2.16951	1.5015	3.28521	3.31679	1.99507	3.01088		3.40504		8.13448
	2.02728	2.77915	3.58339	3.20535	3.37651	3.02349	2.30823	3.16797		4.26937
	1.33841	2.67555	1.98096	3.20253	2.83613	3.12447	2.25755	3.35707		10.2726
	2.14372	2.86107	3.29328	3.17575	3.48425	3.08046	2.02125	2.41987		6.12055
	1.54658	2.78714	1.98168	3.2329	2.97161	1.94079	2.26168	3.01545		4.15775
		3.54346	1.98035	3.35701		2.86519	2.42422	3.21907		5.63335
	3.6586	2.86198	1.97115	2.12119	1.79783	2.85457	2.10119	1.77167		9.65865
	2.46166	2.82607	3.22893	1.85244	1.86028	2.78274	2.06375	3.23831		8.40069
	2.5575	2.97974	1.95329	1.90768	1.79128	3.37411	2.06943	2.18559		3.95882
	2.48768	2.53306	3.05932	2.47328	1.93468	3.04768	3.47817	1.98909		3.81843
	2.75833	1.4502	3.0032	3.16501	1.69356	4.25025	2.81048	1.96856		4.73582
	2.20283	2.73411	1.7388	3.20638	1.87838	3.09638	3.48386			3.00918
	2.02966	1.6705	1.73448	3.28905	2.64334	2.05309	3.17096	3.24212		4.84197
	2.75307	1.71959	1.93735	3.20888	2.54212	2.45275	3.32364	3.80085		3.2888
	1.45897	1.45729	1.76961	3.31756	2.92376	3.74959	3.14532	3.151		2.77564
	2.91982	2.63492	1.75226	2.83309	2.52663	2.91496	1.85595	2.95014		5.75346
	1.62462	2.52076	3.05416	2.74249	3.10066	3.32786	2.28455	2.13017		4.24837
	1.6143	3.10111	2.83496	3.38355	2.68125	2.83922	1.99422	3.06892		4.4485
	1.5456	2.55297	3.08653	3.17055	2.43706	2.59923	1.99775	3.27089		2.00332
	1.82041	2.69282	3.48882	1.91008	2.91317		2.7796	3.23102		3.33626
	1.50955	2.91498	3.0921	3.06384	1.71149	3.93953	3.25962	3.47052		12.1023
	1.74981	2.65306	3.26119		1.65391	3.49783	2.41817	5.67514		3.69385
	2.29687	2.69417	3.07403	3.52256	1.77927	3.35578	2.55142	2.31499		6.66293
	0.919198	1.83557	3.12455	2.80923	1.88503	2.01548	2.2447	1.99115		6.60323
	2.97273	1.70248	3.24209	2.89115	2.85751	2.19719	2.72468	3.44932		4.37297
	2.79549	2.9937	1.74071	2.66759	1.94804	2.09883	3.52732	3.84818		3.28448
	2.72368	4.31154	3.01533	2.40062	2.75959	2.19419	3.05018	2.00743		3.24622
	3.15185	2.62266	2.94317	3.2128	3.60749	3.303	2.65346	3.44395		3.36191
	1.62767		3.07448	2.13476	1.64017	3.18346	2.98916	3.48739		6.32305
	2.78835	2.65112	1.85283	0.889404	1.38367	1.83714	3.56381	1.94647		6.32305
	2.02377	2.89622		1.5928	1.51497	1.64768	3.36106	2.19631		3.98587
	2.08536	2.74445	4.05976	2.54952	1.59103	1.77874	2.16252	1.90494
	1.84958	2.58804	3.73822	2.72301	3.03377	3.37384	2.23166	3.35907
	2.94776	2.74788	3.5097	2.57667	1.68563	3.59423	2.04974	3.09425
	2.78092	1.85957	3.39079	3.40277	1.55657	3.68598	2.11078	4.09149
	2.91943	2.56761	3.3629	2.73808	2.50183	3.03632	1.8047	1.88844
	2.41597	1.32201	3.41531	2.48407		3.82691	1.91587	3.70023
	3.13671	1.26104	3.50101	2.89919		3.47191	2.88844	1.90983
	2.83731	1.42096	2.12455	2.69843		4.56857
	1.9863	1.22991	3.59891	2.7644		3.46961
	1.75375	1.40057	2.27471	2.67441		3.61134
	0.875344	1.40457	3.78086	2.76935		3.67714
	3.08192	2.65254	3.31778	2.83055		2.90418
	3.1103	1.47062	4.00271	2.86747		3.64742
	2.69255	1.41452	3.79119	2.84814		3.11423
	3.52936	1.33787	4.37537	1.67801		3.43197
	2.93393	2.62509	3.05782	2.06493		2.44559
	2.70627	2.27491	2.28542	1.62077		3.49231
	1.57829	2.6106	1.96599	1.38899		2.05564
	1.52862	2.54028	2.15834	1.63271		1.64637
	1.7848	2.66608	2.00877	1.51216		1.97664
	2.7827	2.52613	1.85529	3.39022		1.88373
	2.69032	2.79178	1.90552	3.03484		2.73189
	2.8094	2.87384	3.1947	2.87327		4.33304
	1.66206	2.71589	3.53916	3.55434		3.21697
	2.84511	2.79479	3.28278	1.67754		2.62695
	2.65922	1.56644	3.52033	1.57392
	1.35061	1.4935	3.70897	1.61144		4.28156
		2.59857	3.38169	3.24659		4.17851
	1.59261	1.54351	3.55879	3.00659		3.81393
	1.99036	2.75986	1.83341	1.97647		4.13578
	1.7581	2.87719	2.04238	2.2015		4.19129
	1.77507	2.6967	2.04473			3.95602
	1.61144	2.81664	1.97024			4.1807
	1.56332	1.56243	3.37013			2.25558
	2.02715	1.51722	3.93744			2.25274
	1.4027	1.50625	1.85434			2.21178
	1.0749	1.45046	3.45905			3.88078
	0.99552	1.59184				2.27486
	1.48067	2.84446				2.04664
	3.32959	2.52243				2.06933
	0.922574	2.84243				2.15442
	1.89038	3.20329				4.31909
	1.49905	2.38332				4.80515
	2.73234	3.00327				4.2709
	3.02164	2.81248				3.98742
	3.10466	1.52788				3.7713
	1.99825	1.04846				3.72391
	2.94564	0.875494				4.06096
	3.28667	3.3515				2.21333
	3.00767					2.19219
	3.43123					2.22237
	3.2755					1.9736
	2.94283					4.0021
	2.57217					4.92629
	4.17579					4.07042
	3.41872					4.20936
	3.16676					2.38203
	3.08754					4.86728
	3.05186					2.10453
	3.18345					2.8486
	3.30807
	3.05322
	2.84638
	1.74339
	1.8523
	3.08527
	2.86563
	1.89623
	2.90727
	2.25223
	2.98546
	2.11438
	1.01843
	1.46927
	2.85712
	0.690749
	0.747607

## Sheet: Figure 6D
Age (days)	No yeast					yeast
3	196	191	197	202	201	196	198	196	203	199
7	177	184	192	191	193	186	185	193	181	187
14	176	191	175	172	177	182	171	183	185	166
21	158	162	162	183	172	179	158	176	175	179
28	136	164	132	166	139	164	154	158	173	160
35	80	95	114	77	67	117	124	123	110	113

## Sheet: Figure 6F
Age	No Yeast						#NAME?
1d	0	0	0	0	0		0	0	0	0	0
3d	0	0	0	0	0		0	0	0	0	0	0
7d	0	0	0	0	0		0	0	0	0	0
14d	0	0	1	2	0	0	1	0	0	0	0	0
21d	5	4	1	0	3	4	2	1	0	3	3	0
28d	10	3	15	4	19		5	3	6	3	1
35d	3	2	10	2	13		3	11	2	9	2

## Sheet: Figure 7C,D 
Figure 7C
71F06> w - 2 days	71F06 > RPR - 2 days	71F06 > w - 5 days	71F06 > RPR - 5 days
35	17	45	45
29	26	43	50
33	16	38	64
34	18	55	39
35	15	40	41
28	19	49	41
35	22	52	43
39	15	40	57
36	23	55	38
33	26	50	34
37		50
37		51
43		43
		41
		50
Figure 7D
Zone 3	71F06 > w - 5 days	71F06 > RPR - 5 days
0.988442	2.18213	2.92221
0.923943	1.37748	3.51426
1.05884	1.66199	3.83315
0.970585	1.85665	4.08863
0.926268	2.32031	3.25145
0.889071	2.25564	2.58687
0.892739	3.5297	3.02193
1.43436	1.904	3.87747
0.724198	2.38954	2.591
0.98876	2.09215	3.74749
0.908441	2.33965	3.2485
1.00678	2.102	4.44843
1.17908	1.49189	4.52937
1.10849		4.64987
	1.96157	4.02405
0.763999	2.09854	4.19078
0.940584	2.26785	4.2804
0.895862	2.43565
1.08298	2.52651	2.59711
0.765287	2.59854	2.26227
0.852228	3.25339	2.27961
0.991706	2.68579	2.5993
0.967307	3.23962	3.99708
1.01345	2.76049	4.58682
1.26879	2.56149	4.34977
1.14263	2.46912	3.95004
0.979324	2.70695	4.30858
1.19218	2.02541	4.34878
1.14369	2.5429	4.33753
	2.63987	4.44838
0.987557		4.44111
1.04062	2.97376	3.29117
0.958541	3.84863	2.83491
0.854092	2.38721
0.906005	5.44351	2.24039
0.976004	4.33475	3.93992
1.00358	2.5351	3.07116
0.889828	4.68116	4.87051
0.973004	2.52734	5.35092
1.77878	4.05497	4.76069
0.799127	3.26801	2.83686
1.02672		2.13132
0.927745
0.900045		5.46395
0.978352		5.8765
		4.38669
		4.59146
		4.14743
		5.0358
		3.80509
		5.02745
		4.82315
		5.36713
		4.93549
		3.79627
		3.83341
		6.03981
		3.00375
		4.7236
		3.42218
		5.89889
		4.43838
		3.90781
		4.76027
		3.86492
		4.57637
		3.86621
		3.51632
		5.05055
		5.26013
		5.28861
		2.92568
		3.15614
		4.50233
		2.82744
		8.50325
		6.63193
		7.06399
		6.37276
		3.80347
		5.93874
		5.56118

## Sheet: Figure 7F
4d	11d	18d	25d	31d
0	0	0	0	0
0	0	0	0	0
0	0	0	0	0
0	0	0	0
0	0	19.61	18.58	0
0	0	20.49	4.2	7.42
0	0	18.83	7.34	17.12
0	0	20.14	3.85	27.13
0	0	15.85	6.64
0	3.29	16.41	20.64	0
3.95	5.37		16.32	3.22
2.66	4.78	0	17.13	17.28
3.32	29.59	0	16.26	14.28
4.06		0	15.59
3.25	0	0	5.72	0
	0	0	21.05	0
0	0	0	17.66	0
0	0	0		28.15
0	0	0	0	25.91
0	0	21.18	0	7.74
0	0	20.26	0
0	4.86	26.2	0	0
0	6.7		0	19.15
0	7.99	0	0	20.49
0	8.09	0	0
0	6.51	0	0	0
2.95	2.68	0	0	0
2.82	4.2	0	0	0
3.35	2.5	0	0	0
3.98		0	0	9.05
2.78	0	0	0	7.92
3.27	0	0	4.79	13.29
4.52	0	0	4.88	13.87
4.1	0	3.13	3.88	17.33
	0	2.39	15.38	14.55
0	0	4.33	16.72	13.93
0	0	3.4
0	0	3.33	0	0
0	4.69	4.79	0	0
0	4.28	5.16	0	0
2.74	4.21	21.16	0	0
2.88	4.55	27.32	0	0
2.02			0	8.15
2.15	0	0	18.86
	0	0	20.97	0
0	0	0	16.25	0
0	0	0	13.71	0
0	0	0	21.84	0
0	0	0	18.64	3.28
0	0	7.67		22.99
0	0	10.28	0	14.24
0	0	15.51	0	23.35
0	0	27.48	0	21.55
3.43	5.81	22.35	0	13.43
4.71	7.63		0	2.88
3.15	4.84	0	0
2.49	2.21	0	0
33.61	3.88	0	0
	3.18	0	0
0	5.35	0	0
0		0	0
0	0	0	0
0	0	3.8	21.37
0	0	3.15	22.89
0	0	11.2	19.72
0	0	17.34
0	0	23.73	0
0	0	18.58	0
4.09	0		0
4.21	0	0	17.43
3.32	0	0	23.39
3.79	3.63	0	16.97
8.16	3.95	0	20.82
5.53	4.48	20.51	22.65
	3.8	19.19	22.38
	4.04	21.37	18.27
		22.66	13.92
	0	4.03
	0	20.85
	0
	0	0
	0	0
	0	0
	0	0
	3.61	0
	4.72	0
	1.8	0
	6.21	0
		4.11
	0	21.88
	0	19.58
	0	19.8
	0	3.33
	0	3.61
	0	2.05
	0	25.38
	0	4.72
	0	2.05
	0	6.72
	0	15.49
	4.01
	4.11	0
	3.63	0
	2.76	0
	5	0
	5.5	0
	4.22	0
	1.37	0
		17.82
		21.27
		21.83
		14.89
		3.33

## Sheet: Figure 8F - ploidy
w	UAS-cycE	UAS-myc
3.81587	10.3191	6.81128
4.24547	10.3277	6.17193
3.42948	4.97101	6.32095
3.80116	5.09531	7.0271
3.11954	7.39252	11.1833
3.10885	4.58641	8.2435
3.89829	10.042	13.5163
3.41919	4.86131	8.32654
3.23654	8.13149	11.407
2.88242	10.5064	7.25716
2.26517	7.41618	7.61887
2.9576	9.14733	10.7239
3.08017	7.4949	5.05495
3.76409	5.25712	6.71636
3.03042	6.93466
3.77562	10.6454
2.76837	6.82428
3.80087	9.33856	4.91867
3.05212	12.0559	4.993
3.38875	17.4898	5.18926
		9.40902
2.4718	6.51546	6.83746
2.99817	5.08823	6.10495
3.35363	9.04969	4.82543
3.08439	5.09044	5.75749
2.77052	4.98687	5.15503
3.46933	4.81199	4.82775
2.74382	3.76379	5.40182
3.42457	3.78321	4.83519
3.16191	6.89402	7.44236
3.88466	7.57428	3.41349
3.69519	8.58248	5.566
2.82524	7.25346	5.95172
3.07805	10.5135	8.02765
3.4923	4.88798	6.83306
2.91552	6.78791	6.13757
2.77328	5.14899	4.35433
2.16393		4.32404
2.36001	7.32426	3.98521
2.48846	8.53338
2.38891	7.90961	4.6507
2.77793	7.90566	7.46798
2.01409	7.02629	5.7708
3.13059	4.53912	4.76597
1.68917	5.75771	5.38464
	3.68867	6.64481
3.94947	6.66365	4.01859
3.88687	7.02445	7.3197
3.95873	4.06956	5.8983
4.26267	5.79155	4.59359
4.40452	3.55573	6.70383
4.329	5.2397	9.16301
5.02056	5.02844	7.19222
4.10761	5.54299	6.18569
3.43503	8.99724	4.72779
4.21279	5.89969	5.29808
3.93529	3.51566	8.25278
4.37232	5.02137	4.67868
3.56747	2.72567	4.7453
3.84962	4.30164	4.8137
4.09959	4.00144	6.39927
4.18595	4.03019	3.87856
2.56902		4.01714
5.78639	3.87107	4.48928
4.48134	3.31785	5.09383
4.78773	3.7375
3.26939	3.75931	9.70611
	3.84265	6.78464
1.98316	8.41158	5.74024
3.12908	3.69806	6.68376
3.20464	4.5309	8.22304
2.42217	3.84047	4.65818
5.09379	4.24868	4.77117
3.34336	4.3025	8.40974
1.57908	2.85374	4.5353
2.75649	4.05463	5.46466
2.60307	4.70176	5.60529
3.21327	6.46313	4.64734
1.87305	3.25271	3.43892
2.47089	8.14267	7.40536
2.43005	8.14267	4.1783
2.43927	7.18632	4.98449
1.4082	4.90267	3.84493
1.77731		3.26422
2.74806	10.1953	4.17889
2.56248	9.90736	5.56193
2.58559	5.17423	10.342
1.74858	8.21376	8.71895
	4.88642	3.94988
	11.7066	7.20721
	6.03503	8.64392
	7.21243	4.40665
	4.97769	7.32213
	5.26486
	6.27921
	2.61559
	12.9545
	8.18561
	3.81887
	4.88003
	5.96036
	7.6268
	4.0603
	4.74163
	5.5501
	3.60824
	3.9521

[truncated: 6 more sheets: Figure 8G-J, Figure 9B, Figure 9C, Figure 9H-K, Figure 9L, Figure 9M]
